# Supplementary material for: The Orthology Clause in the Next Generation Sequencing Era: Novel Reference Genes Identified by RNA-seq in Humans Improve Normalization of Neonatal Equine Ovary RT-qPCR Data
Source: PLoS One. 2015 Nov 4;10(11):e0142122. doi: 10.1371/journal.pone.0142122 (PMC4633174; doi:10.1371/journal.pone.0142122)
Supplement: S5 File — (XLSX) [file pone.0142122.s005.xlsx]

## Sheet: Candidate genes
Comprehensive Gene Ranking Order (Better--Good--Average)
Method	1	2	3	4	5	6	7	8	9	10	11	12	13	14	15	16	17	18
Delta CT	VCP	SNRPD3	GAPDH	CHMP2A	VPS29	GPI	REEP5	PSMB4	UBB	RAB7A	PSMB2	EMC7	ACTB	C5H1orf43	RPS29	OAZ1	ERE-B	B2M
BestKeeper	ERE-B	B2M	RPS29	GPI	GAPDH	ACTB	SNRPD3	VPS29	PSMB4	VCP	REEP5	CHMP2A	C5H1orf43	RAB7A	PSMB2	UBB	EMC7	OAZ1
Normfinder	SNRPD3	VCP	GAPDH	CHMP2A	GPI	VPS29	PSMB4	REEP5	UBB	RAB7A	PSMB2	EMC7	ACTB	C5H1orf43	RPS29	OAZ1	ERE-B	B2M
Genorm	REEP5 | VCP		SNRPD3	CHMP2A	VPS29	GAPDH	GPI	RAB7A	PSMB4	EMC7	UBB	PSMB2	ACTB	C5H1orf43	OAZ1	RPS29	ERE-B	B2M
Recommended comprehensive ranking	VCP	SNRPD3	GAPDH	REEP5	CHMP2A	GPI	VPS29	PSMB4	ERE-B	RPS29	RAB7A	B2M	ACTB	UBB	PSMB2	EMC7	C5H1orf43	OAZ1
Gene Stability by Delta CT method			CP data of housekeeping Genes by BEST KEEPER																			Gene Stability by normFinder				Gene Stability by Genorm
Genes	Average of STDEV			ACTB	C5H1orf43	GAPDH	B2M	CHMP2A	GPI	OAZ1	PSMB2	PSMB4	RAB7A	REEP5	RPS29	SNRPD3	VCP	VPS29	UBB	EMC7	ERE-B		Gene name	Stability value		Gene name	Stability value
VCP	0.52		n	7	7	7	7	7	7	7	7	7	7	7	7	7	7	7	7	7	7		SNRPD3	0.175		REEP5 | VCP	0.150
SNRPD3	0.52		geo Mean [CP]	16.81	24.05	22.18	19.82	22.00	23.32	23.60	24.70	25.49	27.98	42300	20.54	25.46	21.97	24.78	17.98	26.65	19.34		VCP	0.213		SNRPD3	0.187
GAPDH	0.54		AR Mean [CP]	16.83	24.06	22.20	19.83	22.02	23.33	23.62	24.73	25.50	28.00	23.12	20.55	25.47	21.99	24.80	18.00	26.68	19.34		GAPDH	0.226		CHMP2A	0.218
CHMP2A	0.54		min [CP]	15.96	22.60	20.30	19.11	20.26	21.47	22.21	22.22	23.70	25.82	21.62	19.58	23.97	20.35	22.88	16.52	24.02	18.95		CHMP2A	0.246		VPS29	0.239
VPS29	0.55		max [CP]	18.18	25.42	23.01	21.26	23.33	24.08	24.98	25.91	26.69	29.38	24.62	21.37	26.63	23.23	26.23	19.42	28.02	19.72		GPI	0.263		GAPDH	0.278
GPI	0.57		std dev [+/- CP]	0.56	0.70	0.55	0.48	0.70	0.53	0.84	0.80	0.64	0.77	0.68	0.53	0.57	0.66	0.62	0.81	0.83	0.22		VPS29	0.306		GPI	0.307
REEP5	0.57		CV [% CP]	3.32	2.93	2.48	2.43	3.18	2.29	3.55	3.23	2.49	2.74	2.95	2.57	2.22	3.00	2.50	4.52	3.12	1.14		PSMB4	0.318		RAB7A	0.340
PSMB4	0.60		min [x-fold]	-1.81	-2.72	-3.68	-1.64	-3.35	-3.61	-2.62	-5.58	-3.45	-4.47	-2.79	-1.94	-2.80	-3.08	-3.74	-2.75	-6.21	-1.31		REEP5	0.326		PSMB4	0.372
UBB	0.66		max [x-fold]	2.58	2.59	1.78	2.71	2.51	1.69	2.61	2.31	2.30	2.64	2.87	1.78	2.26	2.39	2.73	2.71	2.58	1.30		UBB	0.453		EMC7	0.395
RAB7A	0.68		std dev [+/- x-fold]	1.47	1.63	1.46	1.40	1.63	1.45	1.79	1.74	1.55	1.70	1.60	1.44	1.48	1.58	1.54	1.76	1.78	1.17		RAB7A	0.507		UBB	0.418
PSMB2	0.70																						PSMB2	0.523		PSMB2	0.441
EMC7	0.72																						EMC7	0.574		ACTB	0.495
ACTB	0.79																						ACTB	0.615		C5H1orf43	0.533
C5H1orf43	0.79																						C5H1orf43	0.633		OAZ1	0.574
RPS29	0.90																						RPS29	0.743		RPS29	0.615
OAZ1	0.91																						OAZ1	0.788		ERE-B	0.658
ERE-B	0.97																						ERE-B	0.840		B2M	0.696
B2M	1.00																						B2M	0.886
Genes	Geomean of ranking values
VCP	2.11
SNRPD3	2.55
GAPDH	4.05
REEP5	4.98
CHMP2A	5.26
GPI	5.38
VPS29	5.89
PSMB4	8.21
ERE-B	8.37
RPS29	10.19
RAB7A	10.29
B2M	10.39
ACTB	10.72
UBB	10.93
PSMB2	12.15
EMC7	12.51
C5H1orf43	13.74
OAZ1	16.21

## Sheet: Normalization factor
Comprehensive Gene Ranking Order (Better--Good--Average)
Method	1	2	3	4	5	6	7	8	9	10	11	12	13	14	15	16	17	18	19
Delta CT	VCP&SNRDP3	VCP	SNRPD3	CHMP2A	GAPDH	VPS29	REEP5	GPI	PSMB4	UBB	RAB7A	PSMB2	EMC7	ACTB	C5H1orf43	RPS29	OAZ1	ERE-B	B2M
BestKeeper	ERE-B	B2M	RPS29	GPI	GAPDH	ACTB	SNRPD3	VCP&SNRDP3	VPS29	PSMB4	VCP	REEP5	CHMP2A	C5H1orf43	RAB7A	PSMB2	UBB	EMC7	OAZ1
Normfinder	VCP&SNRDP3	SNRPD3	VCP	GAPDH	CHMP2A	GPI	VPS29	REEP5	PSMB4	UBB	RAB7A	PSMB2	EMC7	ACTB	C5H1orf43	RPS29	OAZ1	ERE-B	B2M
Genorm	VCP | VCP&SNRDP3		SNRPD3	REEP5	CHMP2A	VPS29	UBB	GAPDH	GPI	RAB7A	PSMB4	EMC7	PSMB2	ACTB	C5H1orf43	OAZ1	RPS29	ERE-B	B2M
Recommended comprehensive ranking	VCP&SNRDP3	VCP	SNRPD3	GAPDH	CHMP2A	GPI	VPS29	REEP5	ERE-B	PSMB4	UBB	RPS29	B2M	ACTB	RAB7A	PSMB2	EMC7	C5H1orf43	OAZ1
Gene Stability by Delta CT method			CP data of housekeeping Genes by BEST KEEPER																				Gene Stability by normFinder				Gene Stability by Genorm
Genes	Average of STDEV			ACTB	C5H1orf43	GAPDH	B2M	CHMP2A	GPI	OAZ1	PSMB2	PSMB4	RAB7A	REEP5	RPS29	SNRPD3	VCP	VPS29	UBB	EMC7	ERE-B	VCP&SNRDP3		Gene name	Stability value		Gene name	Stability value
VCP&SNRDP3	0.49		n	7	7	7	7	7	7	7	7	7	7	7	7	7	7	7	7	7	7	7		VCP&SNRDP3	0.163		VCP | VCP&SNRDP3	0.081
VCP	0.50		geo Mean [CP]	16.81	24.05	22.18	19.82	22.00	23.32	23.60	24.70	25.49	27.98	23.10	20.54	25.46	21.97	24.78	17.98	26.65	19.34	23.65		SNRPD3	0.167		SNRPD3	0.116
SNRPD3	0.50		AR Mean [CP]	16.83	24.06	22.20	19.83	22.02	23.33	23.62	24.73	25.50	28.00	23.12	20.55	25.47	21.99	24.80	18.00	26.68	19.34	23.66		VCP	0.204		REEP5	0.152
CHMP2A	0.52		min [CP]	15.96	22.60	20.30	19.11	20.26	21.47	22.21	22.22	23.70	25.82	21.62	19.58	23.97	20.35	22.88	16.52	24.02	18.95	22.09		GAPDH	0.229		CHMP2A	0.190
GAPDH	0.53		max [CP]	18.18	25.42	23.01	21.26	23.33	24.08	24.98	25.91	26.69	29.38	24.62	21.37	26.63	23.23	26.23	19.42	28.02	19.72	24.87		CHMP2A	0.243		VPS29	0.215
VPS29	0.54		std dev [+/- CP]	0.56	0.70	0.55	0.48	0.70	0.53	0.84	0.80	0.64	0.77	0.68	0.53	0.57	0.66	0.62	0.81	0.83	0.22	0.62		GPI	0.270		UBB	0.252
REEP5	0.55		CV [% CP]	3.32	2.93	2.48	2.43	3.18	2.29	3.55	3.23	2.49	2.74	2.95	2.57	2.22	3.00	2.50	4.52	3.12	1.14	2.60		VPS29	0.301		GAPDH	0.285
GPI	0.56		min [x-fold]	-1.81	-2.72	-3.68	-1.64	-3.35	-3.61	-2.62	-5.58	-3.45	-4.47	-2.79	-1.94	-2.80	-3.08	-3.74	-2.75	-6.21	-1.31	-2.95		REEP5	0.317		GPI	0.315
PSMB4	0.59		max [x-fold]	2.58	2.59	1.78	2.71	2.51	1.69	2.61	2.31	2.30	2.64	2.87	1.78	2.26	2.39	2.73	2.71	2.58	1.30	2.33		PSMB4	0.326		RAB7A	0.348
UBB	0.64		std dev [+/- x-fold]	1.47	1.63	1.46	1.40	1.63	1.45	1.79	1.74	1.55	1.70	1.60	1.44	1.48	1.58	1.54	1.76	1.78	1.17	1.53		UBB	0.443		PSMB4	0.375
RAB7A	0.67																							RAB7A	0.506		EMC7	0.400
PSMB2	0.70																							PSMB2	0.524		PSMB2	0.424
EMC7	0.71																							EMC7	0.573		ACTB	0.475
ACTB	0.78																							ACTB	0.616		C5H1orf43	0.513
C5H1orf43	0.79																							C5H1orf43	0.639		OAZ1	0.554
RPS29	0.89																							RPS29	0.750		RPS29	0.594
OAZ1	0.91																							OAZ1	0.792		ERE-B	0.637
ERE-B	0.96																							ERE-B	0.840		B2M	0.674
																								B2M	0.882
Genes	Geomean of ranking values
VCP&SNRDP3	1.68
VCP	2.85
SNRPD3	3.35
GAPDH	5.32
CHMP2A	6.00
GPI	6.45
VPS29	6.90
REEP5	7.20
ERE-B	8.74
PSMB4	9.72
UBB	10.44
RPS29	10.69
B2M	10.82
ACTB	11.33
RAB7A	11.61
PSMB2	13.16
EMC7	13.82
C5H1orf43	14.74
OAZ1	17.22
