# Supplementary material for: The Orthology Clause in the Next Generation Sequencing Era: Novel Reference Genes Identified by RNA-seq in Humans Improve Normalization of Neonatal Equine Ovary RT-qPCR Data
Source: PLoS One. 2015 Nov 4;10(11):e0142122. doi: 10.1371/journal.pone.0142122 (PMC4633174; doi:10.1371/journal.pone.0142122)
Supplement: S7 File — (XLSX) [file pone.0142122.s007.xlsx]

## Sheet: Tabelle1
horse				human
Gene symbol	NCBI accession number	5’-3’ sequence	Amplicon size (bp)	Gene symbol	human transcript variant	NCBI accession number	match with F primer	match with R primer	number of mismatched bases with F primer	number of mismatched bases with R primer	amplicon size of human mRNA (bp)	alternative amplicon size (bp)
C5H1orf 43	XM_003365015.2, XM_001496636.2, XM_001496656.2, XM_008526884.1, NW_007673359.1	F: GCTATCAGGAGGCCCTGAGT	141	C1orf 43	X1	XM_011509399.1	R	R			141
					1	NM_015449.3	R	R			141
					2	NM_138740.3	R	R			141
					3	NM_001098616.2	R	R			141
					4	NM_001297717.1	X	R	no homology		-
		R: GGAGGTATGTCACCTGGATGG			5	NM_001297717.1	X	R	no homology		-
					6	NM_001297720.1	R	R			141
					7	NM_001297721.1	R	X		no homology	-
					8	NM_001297723.1	R	X		no homology	-
CHMP2A	XM_005596626.1, XM_008544637.1, XM_008544638.1	F: ATGGGCACCATGAACAGACAG	151	CHMP2A	1	NM_198426.2	R	R			151
					2	NM_014453.3	R	R			151
		R: TCTCCTCTTCATCTTCCTCATCAC			X1	XM_005258746.1	R	R			151
					X2	XM_005258747.2	R	R			151
EMC7	XM_001503666.3, XM_008516349.1	F: GTCAGACTGCCCTATCCTCTCC	177	EMC7	-	NM_020154.2	R	R			177
		R: CATGTCAGGATCACTTGTGTTGAC
GPI	XM_005596131.1, XM_008515114.1, XM_001490607.3	F: CCAAGTCCAGGGGCGTG	158	GPI	1	NM_001184722.1	R	R			158	645
					2	NM_000175.3	R	R			158	729
					3	NM_001289789.1	R	R			158	729
					4	NM_001289790.1	R	R			158	645
		R: CTTGTTGACCTCTGGCATCACA			X1	XM_011526754.1	R	R			158	847, 729, 1418
					X2	XM_005258764.1	R	R			158	729
					X3	XM_006723148.1	R	R			158	729
					X4	XM_011526755.1	R	R			158	847
PSMB2	XM_001503676.3, XM_003364409.2, XM_008533360.1	F: ATATCATGTCAACCTCCTCCTGG	187	PSMB2	1	NM_002794.4	X	X	1	no homology
					2	NM_001199779.1	X	X	1	no homology
		R: AAGCTCCACTGCCCTCTCAC			3	NM_001199780.1	X	X	1	no homology
PSMB4	XM_001492317.4, XM_005610132.1, XM_008515015.1, XM_005613704.1	F: CTTGGTGTAGCCTATGAAGCCC	82	PSMB4	-	NM_002796.2	R	X		1
		R: CCAGAATTTCTCGCAGCAGAG
RAB7A	XM_001488301.3, XM_008506841.1, XM_008506842.1	F: CTGGTATTTGATGTGACTGCCC	252	RAB7A	-	NM_004637.5	R	R			252
		R: AATCGTCTGGAACGCCTGC
REEP5	XM_005599722.1, XM_008535732.1	F: CCTGAAGCACGAGTCCCAG	114	REEP5	-	NM_005669.4	R	X		1
		R: CCCAGTAAATTCACGGCAGC
SNRPD3	XM_001489060.4, XM_008511652.1	F: ACGCACCTATGTTAAAGAGCATG	120	SNRPD3	1	NM_004175.4	X	R	1
					2	NM_001278656.1	X	R	1
		R: CACGTCCCATTCCACGTC			3	NR_103819.1	X	R	no homology
VCP	XM_005605574.1, XM_008508520.1	F: GAGTGAGATCAGGCGAGAACG	56	VCP	-	NM_007126.3	X	X	1	1
		R: CCTCTTCCACCTCCATGGC
VPS29	XM_001495080.4, XM_001495099.4, XM_008508375.1	F: AAACCTTTGCACCAAAGAGAGTTATG	119	VPS29	1	NM_016226.4	R	R			119
					2	NM_057180.2	R	R			119
					3	NM_001282150.1	R	R			119
					4	NM_001282151.1	R	X		no homology
		R: CAACAGTCACAACTTTCTGTTCTGG			5	NR_104099.1	R	R
					6	NR_104100.1	R	R
					7	NR_104101.1	R	R
					8	NR_104102.1	R	R
ACTB	NM_001081838.1	F: CGGGACCTGACGGACTA	94	ACTB	-	XM_006715764.1	X	X	1	1
		R: CCTTGATGTCACGCACGATT
GAPDH	NM_001163856.1, XM_008513936.1	F: GGCAAGTTCCATGGCACAGT	129	GAPDH	1	NM_002046.5	X	X	2	4
					2	NM_001256799.2	X	X	2	4
					3	NM_001289745.1	X	X	2	4
		R: CACAACATATTCAGCACCAGCAT			4	NM_001289746.1	X	X	2	4
UBB	AF506969.1	F: TTCGTGAAGACCCTGACC	91	UBB	1	NM_018955.3	R	R			91	319, 547
					2	NM_001281716.1	R	R			91	319, 547
					3	NM_001281717.1	R	R			91	319, 547
		R: CCTTATCCTGGATCTTGGC			4	NM_001281718.1	R	R			91	319, 547
					5	NM_001281719.1	R	R			91	319, 547
					6	NM_001281720.1	R	R			91	319, 547
B2M	XM_005602594.1, XM_005602595.1	F: CCTGCTCGGGCTACTCTC	89	B2M	-	NM_004048.2	X	X	no homology	1
					X1	XM_005254549.2	X	X	3	1
		R: CATTCTCTGCTGGGTGACG			X2	XM_006725182.2	X	X	3	1
OAZ1	CD467318.1	F: CGGCTCCCTGTACATCGAGAT	133	OAZ1	1	NM_004152.3	X	X	2	1
		R: GCGGTTCTTGTGGAAGCAGAT			2	NM_001301020.1	X	X	3	1
RPS29	XM_001494060.4, XM_008528084.1	F: CAGCTCTACTGGAGCCATC	103	RPS29	1	NM_001032.4	X	X	2	3
		R: ACATGTTGAGGCCGTACTTC			2	NM_001030001.2	X	X	2	3
ERE-B	-	F: GTGGCCTAGTGGTTAAGTTCG	101-113	ERE-B	-	-	-	-
		R: ACGCCGCCACAGCATG
18S	NR_046271.1	F: CCATTCGAACGTCTGCCCTA	68	RN18S
		R: TCACCCGTGGTCACCATG
28S	NR_046309.1	F: TAGCCAAATGCCTCGTCATCT	74	RN28S		NT_167214.1	R	X		3	74
		R: AACAGTTAGGGACAGTGGGAATCT				M11167.1	R	X		3	74
